# Supplementary material for: Synthesis and Investigation of Novel CHCA-Derived Matrices for Matrix-Assisted Laser Desorption/Ionization Mass Spectrometric Analysis of Lipids
Source: Molecules. 2022 Apr 15;27(8):2565. doi: 10.3390/molecules27082565 (PMC9028824; doi:10.3390/molecules27082565)
Supplement: Supplementary file 1 [file molecules-27-02565-s001.zip]

Archive with 1 entries (1 files):
- molecules-1644565-supplementary.pdf
